# Supplementary material for: From folklore to explore: integrating genomic and multiomics data for Clinacanthus nutans provides insights into the evolution and organ-specific therapeutic basis
Source: Hortic Res. 2026 Feb 23;13(5):uhag037. doi: 10.1093/hr/uhag037 (PMC13156031; doi:10.1093/hr/uhag037)
Supplement: Web_Material_uhag037 [file web_material_uhag037.zip]

Archive with 2 entries (2 files):
- 2.Sup_Fig_10.rar
- 3.Sup_Tab_15.rar
